# Supplementary material for: A Framework for Interfacing and Partnering with Environmental Justice Communities as a Prelude to Human Health and Hazard Identification in the Vulnerable Census Tracts of Columbus, Ohio
Source: Int J Environ Res Public Health. 2022 Oct 25;19(21):13846. doi: 10.3390/ijerph192113846 (PMC9654058; doi:10.3390/ijerph192113846)
Supplement: Supplementary file 1 [file ijerph-19-13846-s001.zip]

Archive with 1 entries (1 files):
- ijerph-1965053-supplementary.pdf
